# Supplementary material for: Transforming growth factor-β signalling regulates protoscolex formation in the Echinococcus multilocularis metacestode
Source: Front Cell Infect Microbiol. 2023 Mar 22;13:1153117. doi: 10.3389/fcimb.2023.1153117 (PMC10073696; doi:10.3389/fcimb.2023.1153117)
Supplement: Supplementary file 6 [file Table_1.xlsx]

## Sheet: Accession numbers
protein name	gene name	WormbaseParasite no.	UniProt accession
EmTR1	emtr1	EmuJ_000195400	AJ841786
EmTR2	emtr2	EmuJ_000817800	FM178547
EmTR3	emtr3	EmuJ_000758400	HG004205
EmTR4	emtr4	EmuJ_000800500	ON911572
EmACT	emact	EmuJ_000178100	HF912278
Elp	elp	EmuJ_000485800	Q05768
EmSmadA	emsmadA	EmuJ_001039500	AJ548427
EmSmadB	emsmadB	EmuJ_001018300	AJ548428
EmSmadC	emsmadC	EmuJ_001054200	AM269924
EmSmadD	emsmadD	EmuJ_000217400	AM231608
EmSmadE	emsmadE	EmuJ_000893400	FR856863
ALK1			P37023
ALK2			Q04771
ALK3			P36894
ALK4			P36896
ALK5			P36897
ALK6			P78366
ALK7			Q8NER5

## Sheet: Primers RT-qPCR
gene	forward primer (5' > 3')	reverse primer (5' > 3')
emtr1	GTGGATGTACTCAACTCTGG	CGGTGAGCTTCCAGCGTTGCAC
emtr2	AGTGAGGTCGGGTTTGAGAAG	TACGTGCTTCGGCGTCGTGGT
emtr3	TCGCTGAGTATCATCGTCTG	AACACTCCGTCATGATGTGG
emtr4	TTGGCCAAAACAGCCGCATCCG	TCGCATAATGCGCCCTAAGG
emact	GCGGCGAATGCCACTGATGCG	ACTCATTGTCGGGATCCACG
elp	TCCTTACCTTGCAGTTTTGT	TTGCTGGTAATCAGTCGATC
emsmadA	GCCTCAATCTGCTTTACATATC	CCCATCTCTTGCAAGACCCG
emsmadB	TACTCCCATTAGCAGTGGTG	GTGGTTGCAATTGCGCGACTGC
emsmadC	CTTCGTCCAGTCGCCTAACTG	AGCCCATTTGACTAAGGACACG
emsmadD	CGAAGGTGACGTCTGGATCCG	TGCAATTGATTCTGGTAGTAG
emsmadE	CGTCACCGAGTGTTCTTGTGG	CGAAGTGACATCTTGACGATG

## Sheet: Primers cloning
gene		primer N-Terminal (5' > 3')	primer C-Terminal (5' > 3')	primer 5' RACE
emtr2		AATGGAACAAATAAGCTGTTATTG	GTGAACCACCAGCGGCAATTA	TATCCACAGAACCGTAGCAAGA
emtr3		ATGTTTGCCCTCTCGGTACTCC	TGTCCTACAATTATATTCTCAG	GGGCACCTCGACAATCAACTT
emtr4		ATGAGACACAAAATAATAACTG	GGAGCTGGCTTCCCTCCTG	GCTGTGCGAATGTTTCGGG

## Sheet: Primers HEK expression
gene		forward primer (5' > 3')		reverse primer (5' > 3')
emtr2		GCCCAAGCTAATGGAACAAATAGCTGTTATTG		CGCGGGATCCACACCTCAGCCGGGGTGGCAG
emtr3		GCCCAAGCTTAATGTTTGCGCTCTCGCTAC		G CGC GGATCCTAACAATATCCGAGATTTCCTCTTC
emtr4		GCCCAAGCTTAATGAGACACAAAATAATTAACTGC		ATTTGCGGCCGCTTCACTTGACCAATCATACATTG

## Sheet: Primers WISH probes
gene		forward primer (5' > 3')	reverse primer (5' > 3')
emact		AAGATAACGATGGCAACG	CACAACATCATTGTCCTAGAGT
emtr1		GTTCTGAGCATAAAAAGTGTCC	TTATCCCTTGGTGTGGGGTGGC
emtr2		GGATAGCTATGGGAATGGCCC	CAACAGTGGCGGCGGCACTAGG
emtr3		CCTCATCCATTGCCAACGGAC	TGGAGGGGTCGGGAGAGCGCAGACAA
emtr4		GGTACTTGCAGTATTGGAGATCTGGGAC	AAACTTTGACGGAGAACAAAACTGAGAA
